# Supplementary material for: Recapitulating thyroid cancer histotypes through engineering embryonic stem cells
Source: Nat Commun. 2023 Mar 11;14:1351. doi: 10.1038/s41467-023-36922-1 (PMC10008571; doi:10.1038/s41467-023-36922-1)
Supplement: Supplementary file 6 — Source Data [file 41467_2023_36922_MOESM6_ESM.zip]

Archive with 2 entries (2 files):
- 356656_2_data_0_rq37ls.xlsx
- 356656_2_supp_7180278_rmxlm8.pptx
