# Supplementary material for: Recapitulating thyroid cancer histotypes through engineering embryonic stem cells
Source: Nat Commun. 2023 Mar 11;14:1351. doi: 10.1038/s41467-023-36922-1 (PMC10008571; doi:10.1038/s41467-023-36922-1)
Supplement: Supplementary file 6 — Source Data [file 41467_2023_36922_MOESM6_ESM.zip › 356656_2_data_0_rq37ls.xlsx]

## Sheet: Figure 1b
Figure 1b
		G0/G1	S	G2/M	Exps
	D0	14	19.7	41.9	Exp1
		25.4	31	45.6	Exp2
		29.6	42.3	49	Exp3
	D6	39	13.7	24.8	Exp1
		45.8	25	29	Exp2
		53.2	36.3	33.2	Exp3
	D22	52.9	12.9	15.4	Exp1
		60	20	17.5	Exp2
		67.1	27.1	19.6	Exp3
	D26	55	4.6	24	Exp1
		58.5	8	27.5	Exp2
		62	11.4	31	Exp3
	D30	47.3	17.2	20.2	Exp1
		53	20	23	Exp2
		58.7	22.8	25.8	Exp3
		Mean			SD
		G0/G1	S	G2/M	G0/G1	S	G2/M
	D0	23	31	45.5	8.06102	11.3	3.55106
	D6	46	25	29	7.10211	11.3	4.2
	D22	60	20	17.5	7.1	7.1	2.1
	D26	58.5	8	27.5	3.5	3.4	3.5
	D30	53	20	23	5.7	2.8	2.8

## Sheet: Figure 1c
Figure 1c
		NTC			BRAF			NRAS			TP53			BRAF/TP53			NRAS/TP53
		Exp1	Exp2	Exp3	Exp1	Exp2	Exp3	Exp1	Exp2	Exp3	Exp1	Exp2	Exp3	Exp1	Exp2	Exp3	Exp1	Exp2	Exp3
	D6	23	18	21	34	41	26	34	37	27	39	42	34	45	53	41	82	92	75
	D22	14	21	9	54	51	38	38	45	35	31	38	26	54	58	50	69	75	68
	D26	17	22	15	38	43	35	45	47	39	32	23	35	38	48	33	44	50	38
	D30	12	17	6	28	30	24	31	38	26	34	39	26	34	43	31	39	45	32

## Sheet: Figure 1d
Figure 1d
		NTC			BRAF			NRAS			TP53			BRAF/TP53			NRAS/TP53
		Exp1	Exp2	Exp3	Exp1	Exp2	Exp3	Exp1	Exp2	Exp3	Exp1	Exp2	Exp3	Exp1	Exp2	Exp3	Exp1	Exp2	Exp3
	D6	12	17	9	24	30	22	7	15	3	20	27	15	38	48	33	35	45	48
	D22	7	10	4	8	14	4	7	12	5	17	23	8	40	35	48	37	34	45
	D26	8	9	5	10	13	6	11	12	8	15	8	13	18	25	13	23	25	16
	D30	9	11	5	12	13	7	11	14	6	12	15	8	26	32	21	22	25	19

## Sheet: Figure 1e
Figure 1e
	NTC			BRAF			NRAS			TP53			BRAF/TP53			NRAS/TP53
	Exp1	Exp2	Exp3	Exp1	Exp2	Exp3	Exp1	Exp2	Exp3	Exp1	Exp2	Exp3	Exp1	Exp2	Exp3	Exp1	Exp2	Exp3
D22	1.5873	2.32	0.56	3.59446	4.35	2.69	2.85552	2.44	2.792	0.877778	1.55	0.758	6.27869	8.1	4.06	6.44828	8.31	4.01

## Sheet: Figure 1f
Figure 1f
	D22
Mean (n=12)	Weeks	NTC	BRAF	NRAS	TP53	BRAF/TP53	NRAS/TP53
	0	0	0	0	0	0	0
	4	0	0	0	0	0	0
	5	0	0	0	0.06	0	0
	6	0	0.2	0.07	0.06	0.3	0
	7	0	0.3	0.08	0.06	0.4	0.2
	8	0	0.6	0.09	0.07	0.5	0.42
	9	0	0.9	0.1	0.1	0.6	0.7
	10	0	1.31	0.15	0.1	0.7	1.3
	11	0	1.8	0.24	0.1	0.8	3.1
	12	0	3	0.46	0.15	1.5
	13	0		0.82	0.2	2.8
SD (n=12)	Weeks	NTC	BRAF	NRAS	TP53	BRAF/TP53	NRAS/TP53
	0	0	0	0	0	0	0
	4	0	0	0	0	0	0
	5	0	0	0	0.002	0	0
	6	0	0.05	0.003	0.002	0.1	0
	7	0	0.07	0.004	0.002	0.15	0.09
	8	0	0.09	0.005	0.003	0.19	0.16
	9	0	0.31	0.008	0.05	0.22	0.28
	10	0	0.53	0.012	0.05	0.28	0.43
	11	0	0.68	0.1	0.05	0.34	0.62
	12	0	0.84	0.14	0.07	0.38
	13	0		0.27	0.09	0.58

## Sheet: Figure 1h
Figure 1h
	Samples	CTNNB1 Log2 Expr	Histotype
	GSM831749	8.27909	ATC
	GSM831750	9.37078	ATC
	GSM831751	9.18186	ATC
	GSM831752	8.25309	ATC
	GSM831753	9.68231	ATC
	GSM831754	8.06141	ATC
	GSM831755	7.43975	ATC
	GSM831756	8.82719	ATC
	GSM831757	9.06759	ATC
	GSM831758	8.7755	ATC
	GSM831759	7.78448	PTC
	GSM831760	8.11968	PTC
	GSM831761	8.14812	PTC
	GSM831762	8.35125	PTC
	GSM831763	7.91977	PTC
	GSM831764	8.31294	PTC
	GSM831765	7.58816	PTC
	GSM831766	8.79893	PTC
	GSM831767	8.88283	PTC
	GSM831768	6.91134	PTC
	GSM831769	10.0892	PTC
	GSM831770	8.87586	PTC
	GSM831771	7.66848	PTC
	GSM831772	8.03112	PTC
	GSM831773	7.53972	PTC
	GSM831774	7.206	PTC
	GSM831775	8.20049	PTC
	GSM831776	8.23607	PTC
	GSM831777	8.25222	PTC
	GSM831778	7.3406	PTC
	GSM831779	6.65759	PTC
	GSM831780	8.45451	PTC
	GSM831781	7.83059	PTC
	GSM831782	8.09489	PTC
	GSM831783	6.33848	PTC
	GSM831784	7.67245	PTC
	GSM831785	7.57569	PTC
	GSM831786	9.08037	PTC
	GSM831787	10.9269	PTC
	GSM831788	7.34171	PTC
	GSM831789	8.00806	PTC
	GSM831790	10.3512	PTC
	GSM831791	7.48889	PTC
	GSM831792	7.8984	PTC
	GSM831793	9.1512	PTC
	GSM831794	6.53407	PTC
	GSM831795	7.28987	PTC
	GSM831796	7.45725	PTC
	GSM831797	10.0273	PTC
	GSM831798	7.8744	PTC
	GSM831799	8.00579	PTC
	GSM831800	8.97593	PTC
	GSM831801	8.27648	PTC
	GSM831802	7.10587	PTC
	GSM831803	7.60568	PTC
	GSM831804	7.51582	PTC
	GSM831805	7.90088	PTC
	GSM831806	7.05752	PTC
	GSM831807	7.40671	PTC
	GSM831808	7.7893	NORMAL
	GSM831809	7.3802	NORMAL
	GSM831810	6.5432	NORMAL
	GSM831811	6.37268	NORMAL
	GSM831812	7.03591	NORMAL
	GSM831813	6.65294	NORMAL
	GSM831814	6.35795	NORMAL
	GSM831815	6.20488	NORMAL
	GSM831816	6.4544	NORMAL
	GSM831817	6.53888	NORMAL
	GSM831818	9.37863	NORMAL
	GSM831819	6.58358	NORMAL
	GSM831820	7.08424	NORMAL
	GSM831821	6.88994	NORMAL
	GSM831822	6.62437	NORMAL
	GSM831823	7.07683	NORMAL
	GSM831824	6.36398	NORMAL
	GSM831825	6.76032	NORMAL
	GSM831826	7.65565	NORMAL
	GSM831827	6.46672	NORMAL
	GSM831828	6.37158	NORMAL
	GSM831829	6.65538	NORMAL
	GSM831830	6.9334	NORMAL
	GSM831831	6.87814	NORMAL
	GSM831832	7.51277	NORMAL
	GSM831833	6.91287	NORMAL
	GSM831834	7.36164	NORMAL
	GSM831835	7.75803	NORMAL
	GSM831836	7.41626	NORMAL
	GSM831837	8.32046	NORMAL
	GSM831838	7.68801	NORMAL
	GSM831839	6.13961	NORMAL
	GSM831840	7.28366	NORMAL
	GSM831841	7.48794	NORMAL
	GSM831842	7.00785	NORMAL
	GSM831843	6.50758	NORMAL
	GSM831844	6.77369	NORMAL
	GSM831845	6.43032	NORMAL
	GSM831846	6.50518	NORMAL
	GSM831847	6.38059	NORMAL
	GSM831848	6.50124	NORMAL
	GSM831849	6.39393	NORMAL
	GSM831850	6.82581	NORMAL
	GSM831851	6.48883	NORMAL
	GSM831852	7.43698	NORMAL
	GSM831853	7.97521	ATC

## Sheet: Figure 2a
Figure 2a
		D22 NTC	D22 BRAF	D22 NRAS	D22 TP53	D22 BRAF/TP53	D22 NRAS/TP53	D30 NTC	D30 BRAF	D30 NRAS	D30 TP53	D30 BRAF/P53	D30 NRAS/TP53
	AXIN1	-0.592004	0.423131	-0.0400266	-0.338239	1.69426	2.33662	-0.590325	-0.592813	-0.592061	-0.590411	-0.55763	-0.560507
	AXIN2	-0.743959	2.15362	1.09469	0.957958	0.248113	0.663214	-0.742768	-0.74637	-0.745017	-0.742185	-0.68978	-0.707509
	BMP1	-0.785959	1.69481	0.554011	0.171284	1.52511	1.25484	-0.766364	-0.787672	-0.780701	-0.775033	-0.699574	-0.60475
	BMP2	-0.692481	1.74064	1.1719	1.73051	-0.246289	0.442494	-0.69859	-0.685239	-0.692959	-0.697562	-0.690089	-0.682335
	BMP7	-0.360028	-0.087631	3.14896	-0.275937	-0.171843	-0.00808507	-0.381489	-0.381844	-0.381598	-0.35181	-0.376302	-0.372395
	CCND1	-0.71667	0.868592	0.218122	0.139811	0.802896	2.54693	-0.709658	-0.713605	-0.697852	-0.710159	-0.501349	-0.527057
	CD44	-0.796283	0.00115368	-0.365138	-0.776924	-0.310867	1.63311	-0.668858	-0.6774	-0.586671	-0.629555	1.88069	1.29674
	CDH1	-0.686119	1.54771	-0.0457336	0.118138	0.908396	2.15161	-0.68319	-0.685885	-0.684014	-0.682958	-0.643808	-0.61415
	CDH2	-0.802452	1.86115	0.312971	0.114432	1.3993	1.32556	-0.80054	-0.802113	-0.792182	-0.796243	-0.517089	-0.502796
	CDKN2A	-0.640195	1.64343	-0.268163	-0.4652	0.192607	2.44074	-0.612189	-0.625073	-0.598189	-0.600274	-0.31658	-0.150914
	COL1A1	-0.549816	0.254195	-0.294536	-0.323939	2.79557	1.06817	-0.522564	-0.550338	-0.545865	-0.517308	-0.486642	-0.326922
	CTNNB1	-0.699809	2.4155	0.314324	0.0314507	0.73176	1.18104	-0.695173	-0.697153	-0.693221	-0.695649	-0.59074	-0.602323
	CXCL12	-0.873885	0.21289	-0.368454	-0.511775	1.19185	2.51291	-0.531479	-0.786836	-0.75051	-0.656253	0.330401	0.231136
	CXCR4	-0.602321	1.05031	-0.587669	0.510134	0.625203	-0.537393	-0.602254	-0.601325	-0.596587	-0.596623	-0.601353	2.53988
	DKK1	-0.842605	1.5423	1.40228	0.622504	-0.701514	-0.809306	-0.78394	-0.826114	-0.667624	-0.807859	0.573321	1.29856
	DKK3	-0.62503	2.6673	0.214848	-0.200627	0.680485	0.874946	-0.618528	-0.625806	-0.624438	-0.623216	-0.569831	-0.550101
	EGFR	-0.808026	1.50495	0.756893	-0.216829	1.69185	1.26479	-0.734963	-0.768629	-0.792711	-0.779304	-0.624672	-0.493346
	EPHB2	-0.677424	1.62851	-0.0987578	-0.426886	0.292966	2.40161	-0.655116	-0.666977	-0.639029	-0.651313	-0.317304	-0.190282
	ERBB2	-0.741719	1.66174	0.421366	0.00864503	1.24818	1.69534	-0.732761	-0.741329	-0.742194	-0.736334	-0.679115	-0.661812
	ERBB3	-0.394171	-0.128752	-0.321174	3.15354	-0.205955	-0.0558266	-0.398152	-0.376899	-0.398252	-0.398125	-0.27972	-0.196513
	ERBB4	-0.687683	1.4452	1.63377	1.55923	0.602856	-0.65688	-0.662	-0.690428	-0.678798	-0.68478	-0.62001	-0.560473
	ESR1	-0.318004	-0.275825	-0.305912	-0.302818	-0.287897	-0.264422	-0.317949	-0.317999	-0.296605	-0.307784	-0.177823	3.17304
	FGFBP1	-0.822324	1.4389	-0.174087	-0.00820608	0.79174	2.0502	-0.819358	-0.639289	-0.820193	-0.819124	-0.779494	0.601241
	FGFR4	-0.421346	3.1194	-0.336304	-0.236684	0.0362243	-0.250641	-0.422675	-0.423449	-0.412787	-0.41819	-0.3698	0.136252
	FN1	-0.688457	2.38149	0.258448	-0.0644564	0.592431	1.38661	-0.67601	-0.68869	-0.684609	-0.677899	-0.600398	-0.538457
	FZD7	-0.818393	-0.00384842	-0.193188	0.259504	-0.41617	-0.567984	-0.559434	-0.736742	-0.420103	-0.56153	1.61494	2.40295
	GSK3B	-0.674135	0.759133	0.0863624	2.83681	0.111195	0.100301	-0.658431	-0.661969	-0.638527	-0.654885	-0.300314	-0.305543
	HGF	-0.923258	-0.276155	-0.710387	-0.921626	0.395401	0.804705	-0.374757	-0.74119	-0.662089	-0.233545	2.03977	1.60313
	ILKAP	-0.836787	1.17693	0.523435	2.38853	0.145662	0.402263	-0.803888	-0.817119	-0.783211	-0.807535	-0.30003	-0.288244
	ITGA5	-0.757214	1.43026	0.556689	0.718329	0.265822	2.09239	-0.750554	-0.755994	-0.750794	-0.751746	-0.673962	-0.623231
	ITGAV	-0.655374	2.28661	1.39676	0.940726	0.107678	-0.271312	-0.65786	-0.661277	-0.659309	-0.658023	-0.573758	-0.594857
	ITGB1	-1.15065	0.900153	1.04042	1.31225	0.469731	0.200863	-1.06066	-1.0856	-1.03929	-1.06282	0.422951	1.05266
	JAG1	-0.6029	0.628428	1.26251	2.54127	-0.0733597	-0.159423	-0.613913	-0.61538	-0.614729	-0.614299	-0.558573	-0.57963
	KISS1	-0.828826	0.877509	0.527072	0.761311	0.323841	2.25452	-0.840997	-0.84103	-0.831821	-0.839215	-0.79546	0.233099
	KISS1R	-0.552119	2.87687	-0.164051	-0.0618278	0.737984	0.359997	-0.552503	-0.552386	-0.552174	-0.552501	-0.548101	-0.439186
	KREMEN1	-0.648921	2.85231	0.293983	0.116336	0.533877	0.191141	-0.642202	-0.647242	-0.645236	-0.644136	-0.567537	-0.192374
	KRT14	-0.646149	1.03778	-0.312646	-0.433777	0.166193	0.635542	-0.649041	-0.649054	-0.643897	-0.644371	-0.483859	2.62328
	LRP5	-0.79039	1.85672	0.263234	1.48903	0.780101	0.844879	-0.790145	-0.79488	-0.773355	-0.786233	-0.687737	-0.611226
	LRP6	-0.728215	2.16823	0.315854	1.68459	-0.0957404	0.517087	-0.719901	-0.725968	-0.71246	-0.718729	-0.49363	-0.491118
	MDM2	-0.872039	2.11123	0.435251	0.385275	0.523626	1.45124	-0.842537	-0.853373	-0.824975	-0.850545	-0.299265	-0.363885
	MET	-0.651195	-0.61323	-0.408932	-0.109639	-0.209486	2.04847	-0.525067	-0.508282	-0.545142	-0.533915	-0.100909	2.15733
	MMP10	-0.827548	2.29937	0.557726	-0.22971	0.920061	0.705358	-0.816837	-0.810547	-0.759172	-0.819696	-0.711073	0.49207
	MMP11	-0.606461	2.76997	0.107552	0.816818	0.110039	0.374469	-0.605033	-0.607773	-0.605735	-0.605293	-0.578578	-0.569975
	MMP13	-0.790483	1.43164	0.53263	-0.631069	1.37838	1.78518	-0.738068	-0.775271	-0.766531	-0.501733	-0.730833	-0.193848
	MMP2	-0.58477	2.94385	0.484212	-0.106996	0.236866	0.156872	-0.559828	-0.583792	-0.567843	-0.568347	-0.470075	-0.380149
	MMP3	-0.443715	1.7123	-0.244655	-0.436081	-0.42858	2.5015	-0.443687	-0.443357	-0.443695	-0.443685	-0.443313	-0.443032
	MMP7	-0.400582	-0.0188051	-0.33057	3.11875	-0.143891	0.0993495	-0.416959	-0.455818	-0.455452	-0.409264	-0.144971	-0.441783
	MMP9	-0.565204	2.04681	-0.317958	-0.564936	1.03933	1.75324	-0.565196	-0.565212	-0.565229	-0.565229	-0.565215	-0.565204
	MYC	-0.942932	1.80807	0.194609	-0.175524	0.757033	1.7796	-0.877982	-0.905771	-0.756475	-0.798668	0.296832	-0.378794
	NODAL	-0.436483	1.09004	-0.353304	-0.399204	2.85954	-0.147201	-0.439382	-0.43939	-0.439279	-0.439381	-0.430975	-0.424977
	NOTCH1	-0.545601	2.8735	0.111925	-0.306801	0.455618	0.63289	-0.543693	-0.545611	-0.54535	-0.545532	-0.51971	-0.521638
	OCLN	-0.935306	1.58011	0.571158	-0.220478	1.5506	0.629864	-0.885767	-0.922233	-0.903962	-0.877186	-0.550189	0.963388
	PDGFRB	-0.749984	2.23591	1.03673	0.344607	0.859725	0.606474	-0.741105	-0.751192	-0.750557	-0.743511	-0.69283	-0.654262
	PTEN	-0.793174	0.319118	0.00234798	0.785198	1.41635	2.19981	-0.772181	-0.784199	-0.766867	-0.78657	-0.573005	-0.24683
	RAC1	-0.911789	0.644174	0.605637	1.7637	0.727616	1.51893	-0.882854	-0.891428	-0.859797	-0.881678	-0.451088	-0.38143
	RB1	-1.09408	1.66498	0.320314	0.0401153	0.486912	1.15364	-1.02302	-1.03896	-0.907299	-1.03109	1.11799	0.310502
	RGS2	-0.814	0.111501	-0.124998	-0.596902	0.0725127	0.863433	-0.717834	-0.627734	-0.529491	-0.710798	0.35782	2.71649
	RHOA	-0.91843	1.91432	0.689988	1.50467	0.459056	0.480284	-0.887963	-0.897014	-0.845343	-0.892812	-0.19987	-0.406888
	SERPINE1	-0.695241	2.31834	0.746354	-0.101048	0.0678266	1.4594	-0.680162	-0.695025	-0.685467	-0.672809	-0.468183	-0.593987
	SFRP1	-0.844443	2.05801	0.267137	-0.0233259	0.630107	1.6663	-0.829005	-0.82821	-0.801948	-0.823813	-0.224814	-0.245992
	SFRP4	-0.482041	-0.431248	-0.468407	-0.464585	1.46491	-0.417166	-0.382637	-0.479495	-0.454557	-0.209764	-0.336954	2.66194
	SMAD2	-1.18132	1.2426	1.12892	0.853894	0.846817	0.367219	-1.08984	-1.11437	-1.02254	-1.07771	0.625265	0.421072
	SMAD4	-0.783896	1.80498	0.59371	1.87974	0.631579	-0.0669615	-0.767295	-0.773678	-0.754435	-0.760606	-0.49332	-0.509813
	SNAI1	-0.676733	2.51751	0.349033	-0.391354	0.678307	1.11806	-0.667342	-0.666742	-0.667062	-0.660526	-0.545607	-0.387546
	SNAI2	-0.665002	2.85816	0.580999	-0.221524	0.0587467	0.462438	-0.635028	-0.63485	-0.620648	-0.646878	-0.143789	-0.392624
	SNAI3	-0.783791	2.03168	-0.0200303	0.541255	0.272056	1.75342	-0.777361	-0.779057	-0.765383	-0.765625	-0.65593	-0.0512372
	SOX17	-0.552254	-0.213531	-0.209279	-0.460938	1.63364	2.50075	-0.551781	-0.550379	-0.549999	-0.548635	-0.509513	0.0119153
	SRC	-0.80062	1.99931	0.89673	1.03402	1.1632	-0.0789118	-0.793883	-0.801108	-0.79666	-0.794032	-0.692282	-0.335767
	STAT3	-0.832811	2.20076	0.448414	1.34715	0.555042	0.399488	-0.791485	-0.819653	-0.792276	-0.785109	-0.515606	-0.41391
	TGFB1	-0.621492	2.846	0.54004	0.0400543	0.328116	0.320886	-0.618078	-0.621574	-0.6155	-0.619387	-0.49237	-0.486696
	TGFB2	-0.667557	1.78593	1.21077	1.82904	0.0246002	-0.451029	-0.663277	-0.676266	-0.668413	-0.672492	-0.509791	-0.541522
	TGFB3	-0.730743	-0.462353	1.15469	0.645579	0.913552	2.27555	-0.701667	-0.720706	-0.724333	-0.711134	-0.528268	-0.410174
	TIMP1	-0.709204	0.847942	0.0679473	-0.536806	0.981888	2.54484	-0.656635	-0.700796	-0.68783	-0.651432	-0.473778	-0.0261402
	TIMP2	-1.03303	1.16053	0.522408	1.24605	1.12723	1.22241	-0.987104	-1.00934	-0.967907	-1.00676	-0.221805	-0.0526676
	TIMP3	-0.659438	1.08086	0.00413447	-0.522455	1.33145	2.29031	-0.622783	-0.645586	-0.646388	-0.64266	-0.516606	-0.450844
	TIMP4	-0.730656	2.62633	0.737345	0.297875	0.738368	-0.0102261	-0.727926	-0.715643	-0.714681	-0.732441	-0.327682	-0.440665
	TP53	-0.717323	2.21841	0.179303	0.261472	0.799461	1.39967	-0.713664	-0.717002	-0.713187	-0.716043	-0.642556	-0.63854
	TSHR	-0.418045	-0.00257024	3.12189	-0.26846	-0.121478	0.109749	-0.4175	-0.418002	-0.417654	-0.353099	-0.410176	-0.40466
	TWIST1	-1.08092	1.12114	-0.253002	1.55771	0.509445	0.708079	-1.01832	-1.00438	-0.930802	-1.08488	0.46872	1.00721
	VIM	-1.11904	1.83214	0.693892	0.7751	0.406546	0.338039	-1.05131	-1.02889	-0.993308	-1.0598	0.720568	0.486061
	WNT11	-0.422409	-0.260358	0.790854	2.9815	-0.308694	-0.214702	-0.429024	-0.429228	-0.429086	-0.429006	-0.426046	-0.423804
	WNT3A	-0.473624	2.78784	-0.353948	-0.101651	-0.411356	-0.361418	-0.474684	-0.474792	-0.462955	-0.46142	-0.436574	1.22459
	WNT5A	-0.834656	2.06902	-0.0161805	-0.633688	0.414461	1.6877	-0.778738	-0.821865	-0.733356	-0.815947	0.294094	0.169158
	WNT5B	-0.67647	2.21057	0.284481	-0.132444	1.35924	0.994578	-0.677728	-0.678046	-0.679331	-0.678673	-0.667177	-0.659005
	WNT7A	-0.735825	1.54659	-0.0815124	0.0859234	0.893368	2.16362	-0.732832	-0.735586	-0.733675	-0.575927	-0.431854	-0.662291
	WNT7B	-0.424699	-0.141136	-0.340397	-0.393615	-0.26607	0.628428	-0.424933	-0.424944	-0.423283	-0.423936	-0.396275	3.03086
	ZEB1	-0.895238	1.91605	0.421266	-0.299614	0.867554	1.61139	-0.859784	-0.870233	-0.80035	-0.864869	-0.104053	-0.122121
	ZEB2	-0.768777	2.20367	0.383527	0.193732	0.653408	1.4389	-0.751494	-0.762509	-0.755067	-0.752655	-0.572025	-0.51071

## Sheet: Figure 2d
Figure 2d
	NTC			BRAF			NRAS			TP53			BRAF/TP53			NRAS/TP53
	Exp1	Exp2	Exp3	Exp1	Exp2	Exp3	Exp1	Exp2	Exp3	Exp1	Exp2	Exp3	Exp1	Exp2	Exp3	Exp1	Exp2	Exp3
D22	0.52	0.92	0.08	2.50489	2.31	2.69	2.58156	2.87	2.39	0.241	0.56	0.07	5.21378	5.41	5.06	9.27378	9.43	9.94
D30	0.2	0.04	0.42	0.826032	1.06	0.65	0.581587	0.78	0.41	0.39	0.13	0.56	3.36381	2.97	3.85	0.554921	0.18	0.89

## Sheet: Figure 2e
Figure 2e
			D22 NRAS/TP53
	Mean (n=10)	Weeks	0	4	5	6	7	8	9	10	11	12	13
		EV	0	0	0	0.0919263	0.27105	0.44785	0.7124	1.09	2.8
		CD44	0	0	0	0.22919	0.546325	0.78104	1.49	3.19
		TIMP1	0	0	0	0.140075	1.05491	1.5288	3.3
		MMP9	0	0	0.03887	0.204328	0.4615	1.3936	3.3
		TIMP1/MMP9/CD44	0	0.00208	0.11128	0.46	1.14	2.3	3.5
	SD (n=10)	EV	0	0	0	0.0359562	0.150815	0.183379	0.257962	0.150093	0.43
		CD44	0	0	0	0.0538472	0.0666295	0.154915	0.154724	0.38
		TIMP1	0	0	0	0.0851767	0.17	0.1	0.21
		MMP9	0	0	0.043476	0.0819062	0.261391	0.354906	0.18
		TIMP1/MMP9/CD44	0	0.00240178	0.0678794	0.133405	0.152272	0.264844	0.25
			D30 NRAS/TP53
	Mean (n=10)	Weeks	0	4	5	6	7	8	9	10	11	12	13
		EV	0	0	0	0	0	0	0	0	0	0	0
		TIMP1	0	0	0	0	0	0	0	0	0	0	0
		MMP9	0	0	0	0	0	0	0	0	0	0	0
		CD44	0	0	0	0	0	0	0	0	0	0	0
		TIMP1/MMP9/CD44	0	0	0	0	0	0	0	0.06	0.242	0.423	1
	SD (n=10)	EV	0	0	0	0	0	0	0	0	0		0
		TIMP1	0	0	0	0	0	0	0	0	0	0	0
		MMP9	0	0	0	0	0	0	0	0	0	0	0
		CD44	0	0	0	0	0	0	0	0	0	0	0
		TIMP1/MMP9/CD44	0	0	0	0	0	0	0	0.02	0.1	0.35	0.64

## Sheet: Figure 2f
Figure 2f
	Samples	TIMP1	MMP9	CD44	Group
	TCGA-4C-A93U-01A-11R-A39I-07	14.0183	12.5939	13.3299	Tumor
	TCGA-BJ-A0YZ-01A-11R-A10U-07	10.8788	7.82648	11.7984	Tumor
	TCGA-BJ-A0Z0-01A-11R-A10U-07	9.57218	1.8292	13.0659	Tumor
	TCGA-BJ-A0Z2-01A-11R-A10U-07	12.23	9.57561	15.0438	Tumor
	TCGA-BJ-A0Z3-01A-11R-A13Y-07	14.2514	10.3245	13.8031	Tumor
	TCGA-BJ-A0Z5-01A-11R-A10U-07	13.7324	10.1714	13.8555	Tumor
	TCGA-BJ-A0Z9-01A-11R-A10U-07	13.3511	9.94695	13.0642	Tumor
	TCGA-BJ-A0ZA-01A-11R-A10U-07	11.7661	9.11117	14.0052	Tumor
	TCGA-BJ-A0ZB-01A-11R-A10U-07	13.6693	8.67838	13.6677	Tumor
	TCGA-BJ-A0ZC-01A-12R-A13Y-07	9.02455	4.6407	11.7198	Tumor
	TCGA-BJ-A0ZE-01A-11R-A10U-07	11.83	3.08238	12.659	Tumor
	TCGA-BJ-A0ZG-01A-11R-A10U-07	9.91309	6.12734	12.6034	Tumor
	TCGA-BJ-A0ZH-01A-11R-A10U-07	14.1556	11.415	13.7845	Tumor
	TCGA-BJ-A0ZJ-01A-11R-A10U-07	13.869	11.8993	13.3469	Tumor
	TCGA-BJ-A18Y-01A-11R-A13Y-07	12.4141	8.99445	13.9342	Tumor
	TCGA-BJ-A18Z-01A-21R-A13Y-07	14.4019	10.0451	13.6781	Tumor
	TCGA-BJ-A190-01A-11R-A13Y-07	8.53287	4.42101	11.3111	Tumor
	TCGA-BJ-A191-01A-11R-A13Y-07	11.3882	8.80233	11.7923	Tumor
	TCGA-BJ-A192-01A-31R-A13Y-07	10.1221	9.05431	12.917	Tumor
	TCGA-BJ-A28R-11A-11R-A16R-07	11.3275	9.51565	12.5116	Normal
	TCGA-BJ-A28R-01A-11R-A16R-07	13.6424	8.6935	13.4683	Tumor
	TCGA-BJ-A28S-01A-11R-A19O-07	12.1087	5.87518	14.5729	Tumor
	TCGA-BJ-A28T-01A-11R-A16R-07	12.7573	11.2586	13.0814	Tumor
	TCGA-BJ-A28V-01A-11R-A19O-07	8.27541	3.5953	14.0368	Tumor
	TCGA-BJ-A28W-11A-11R-A32Y-07	12.1594	11.8792	12.2824	Normal
	TCGA-BJ-A28W-01A-11R-A32Y-07	12.8726	12.605	12.7822	Tumor
	TCGA-BJ-A28X-11A-11R-A22L-07	11.3593	10.8118	12.8741	Normal
	TCGA-BJ-A28X-01A-11R-A22L-07	13.5699	9.55847	13.3724	Tumor
	TCGA-BJ-A28Z-01A-11R-A16R-07	14.631	10.3165	14.0601	Tumor
	TCGA-BJ-A290-11A-11R-A180-07	10.3399	6.88378	12.3957	Normal
	TCGA-BJ-A290-01A-11R-A180-07	13.0583	9.80749	12.7135	Tumor
	TCGA-BJ-A291-01A-11R-A16R-07	10.2483	4.12526	11.1556	Tumor
	TCGA-BJ-A2N7-11A-11R-A18C-07	10.7874	6.0729	12.2165	Normal
	TCGA-BJ-A2N7-01A-11R-A18C-07	12.0662	6.07041	13.84	Tumor
	TCGA-BJ-A2N8-11A-11R-A18C-07	10.8464	3.73696	12.7606	Normal
	TCGA-BJ-A2N8-01A-11R-A18C-07	12.607	11.0823	14.1242	Tumor
	TCGA-BJ-A2N9-11A-11R-A18C-07	11.8865	10.883	12.3354	Normal
	TCGA-BJ-A2N9-01A-11R-A18C-07	10.8592	8.42633	11.5084	Tumor
	TCGA-BJ-A2NA-11A-11R-A19O-07	11.3336	9.93616	12.0234	Normal
	TCGA-BJ-A2NA-01A-12R-A19O-07	14.1758	12.4304	13.1894	Tumor
	TCGA-BJ-A2P4-01A-11R-A18C-07	13.614	7.86384	13.7974	Tumor
	TCGA-BJ-A3EZ-01A-11R-A206-07	13.8194	9.66288	13.5543	Tumor
	TCGA-BJ-A3F0-01A-11R-A206-07	10.22	5.93184	12.5317	Tumor
	TCGA-BJ-A3PR-11A-11R-A220-07	12.4204	11.3082	11.9294	Normal
	TCGA-BJ-A3PR-01A-11R-A220-07	13.2267	11.868	12.7559	Tumor
	TCGA-BJ-A3PT-01A-12R-A220-07	13.1558	10.1428	13.6988	Tumor
	TCGA-BJ-A3PU-11A-11R-A220-07	10.3283	6.28813	11.805	Normal
	TCGA-BJ-A3PU-01A-11R-A220-07	14.9582	10.4528	13.1276	Tumor
	TCGA-BJ-A45C-01A-11R-A23W-07	8.60801	5.06732	13.7193	Tumor
	TCGA-BJ-A45D-01A-11R-A23W-07	12.5598	11.1882	13.0939	Tumor
	TCGA-BJ-A45E-01A-11R-A32Y-07	13.5588	12.2892	13.1194	Tumor
	TCGA-BJ-A45F-01A-12R-A23W-07	11.8188	8.09744	13.3375	Tumor
	TCGA-BJ-A45G-01A-11R-A23W-07	12.1603	7.11555	13.5896	Tumor
	TCGA-BJ-A45H-01A-12R-A23W-07	14.3092	8.58593	13.4793	Tumor
	TCGA-BJ-A45I-01A-11R-A23W-07	14.4584	11.0656	13.0819	Tumor
	TCGA-BJ-A45J-01A-11R-A23W-07	15.0031	6.5016	13.2424	Tumor
	TCGA-BJ-A45K-01A-11R-A23W-07	8.86652	6.19844	13.0192	Tumor
	TCGA-BJ-A4O8-01A-11R-A250-07	14.4579	10.8861	13.3218	Tumor
	TCGA-BJ-A4O9-01A-11R-A250-07	13.608	2.41757	13.6554	Tumor
	TCGA-CE-A13K-01A-11R-A10U-07	13.9334	6.47959	14.0769	Tumor
	TCGA-CE-A27D-01A-11R-A16R-07	13.9274	11.224	13.5002	Tumor
	TCGA-CE-A3MD-01A-11R-A20F-07	13.8553	5.0807	14.2088	Tumor
	TCGA-CE-A3ME-01A-11R-A20F-07	13.5261	9.31902	13.1031	Tumor
	TCGA-CE-A481-01A-21R-A23W-07	13.47	8.32478	14.1199	Tumor
	TCGA-CE-A482-01A-11R-A23W-07	13.5235	9.05599	13.9265	Tumor
	TCGA-CE-A483-01A-11R-A23W-07	13.2337	8.97574	13.1002	Tumor
	TCGA-CE-A484-01A-11R-A23W-07	13.5866	7.53719	14.9396	Tumor
	TCGA-CE-A485-01A-11R-A23W-07	13.9804	10.5652	13.7181	Tumor
	TCGA-DE-A0XZ-01A-11R-A180-07	14.3554	10.0724	14.0796	Tumor
	TCGA-DE-A0Y2-01A-11R-A10U-07	12.5375	8.62426	13.1807	Tumor
	TCGA-DE-A0Y3-01B-11R-A10U-07	12.7685	9.34237	13.4099	Tumor
	TCGA-DE-A2OL-01A-11R-A18C-07	10.2338	5.28739	14.2794	Tumor
	TCGA-DE-A3KN-01A-11R-A20F-07	14.3003	3.87879	14.2723	Tumor
	TCGA-DE-A4M8-01A-21R-A250-07	13.7034	11.092	14.0627	Tumor
	TCGA-DE-A4M9-01A-11R-A250-07	9.94225	10.2975	13.6251	Tumor
	TCGA-DE-A4MA-01A-11R-A250-07	15.385	8.18982	12.6603	Tumor
	TCGA-DE-A4MB-01A-11R-A250-07	13.9245	11.2355	13.9493	Tumor
	TCGA-DE-A4MC-01A-11R-A250-07	13.9174	11.0207	13.773	Tumor
	TCGA-DE-A4MD-06A-11R-A250-07	14.3072	9.42106	13.4172	Tumor
	TCGA-DE-A4MD-01A-11R-A250-07	12.5191	5.67246	14.6313	Tumor
	TCGA-DE-A69J-01A-21R-A39I-07	13.9731	6.9213	13.5761	Tumor
	TCGA-DE-A69K-01A-11R-A39I-07	14.803	6.56523	13.9356	Tumor
	TCGA-DE-A7U5-01A-11R-A39I-07	13.1863	11.4887	12.8673	Tumor
	TCGA-DJ-A13L-01A-11R-A220-07	14.7836	9.68136	13.4737	Tumor
	TCGA-DJ-A13M-01A-11R-A10U-07	12.8416	6.8442	13.6335	Tumor
	TCGA-DJ-A13O-01A-11R-A10U-07	13.8452	9.45434	12.834	Tumor
	TCGA-DJ-A13P-01A-11R-A10U-07	14.6097	8.11851	14.934	Tumor
	TCGA-DJ-A13R-01A-11R-A10U-07	11.6309	12.5361	12.2981	Tumor
	TCGA-DJ-A13S-01A-11R-A10U-07	11.1515	4.80042	13.6857	Tumor
	TCGA-DJ-A13T-01A-11R-A10U-07	13.6456	8.27811	14.1775	Tumor
	TCGA-DJ-A13U-01A-11R-A10U-07	12.6952	6.84474	13.5018	Tumor
	TCGA-DJ-A13V-01A-11R-A10U-07	15.1883	7.92902	13.7974	Tumor
	TCGA-DJ-A13W-01A-11R-A10U-07	12.0855	7.03541	13.8659	Tumor
	TCGA-DJ-A13X-01A-11R-A10U-07	13.0949	10.6067	14.1071	Tumor
	TCGA-DJ-A1QD-01A-11R-A14Y-07	13.5458	8.17328	13.275	Tumor
	TCGA-DJ-A1QE-01A-21R-A14Y-07	13.5338	7.12988	13.3622	Tumor
	TCGA-DJ-A1QF-01A-12R-A14Y-07	14.484	7.68573	14.0312	Tumor
	TCGA-DJ-A1QG-01A-11R-A14Y-07	11.0551	6.45121	14.0211	Tumor
	TCGA-DJ-A1QH-01A-21R-A14Y-07	13.7862	6.82451	14.1571	Tumor
	TCGA-DJ-A1QI-01A-11R-A14Y-07	14.2074	7.16659	13.9023	Tumor
	TCGA-DJ-A1QL-01A-11R-A14Y-07	10.0263	7.64164	13.7684	Tumor
	TCGA-DJ-A1QM-01A-11R-A14Y-07	13.2523	9.6955	13.1611	Tumor
	TCGA-DJ-A1QN-01A-11R-A14Y-07	14.8393	11.3528	14.4738	Tumor
	TCGA-DJ-A1QO-01A-11R-A14Y-07	13.0154	11.4584	12.4322	Tumor
	TCGA-DJ-A1QQ-01A-11R-A14Y-07	13.9228	7.61696	13.2816	Tumor
	TCGA-DJ-A2PN-01A-21R-A19O-07	13.1753	8.63854	12.6488	Tumor
	TCGA-DJ-A2PO-01A-21R-A19O-07	13.7033	11.1034	13.9746	Tumor
	TCGA-DJ-A2PP-01A-11R-A19O-07	9.68279	2.42804	13.1228	Tumor
	TCGA-DJ-A2PQ-01A-11R-A18C-07	14.103	6.39833	13.9576	Tumor
	TCGA-DJ-A2PR-01A-11R-A19O-07	14.3299	8.45253	14.2885	Tumor
	TCGA-DJ-A2PS-01A-11R-A18C-07	13.6356	8.95401	14.1615	Tumor
	TCGA-DJ-A2PT-01A-11R-A18C-07	14.5347	10.047	13.3203	Tumor
	TCGA-DJ-A2PU-01A-12R-A19O-07	14.2166	9.44437	14.0437	Tumor
	TCGA-DJ-A2PV-01A-11R-A19O-07	13.4915	9.09072	13.4995	Tumor
	TCGA-DJ-A2PW-01A-11R-A19O-07	15.2622	8.46784	13.7309	Tumor
	TCGA-DJ-A2PX-01A-11R-A18C-07	13.9612	8.89152	14.2257	Tumor
	TCGA-DJ-A2PY-01A-11R-A18C-07	13.7563	8.37329	13.8099	Tumor
	TCGA-DJ-A2PZ-01A-21R-A18C-07	14.0869	8.47441	13.2643	Tumor
	TCGA-DJ-A2Q0-01A-11R-A206-07	9.42065	7.93236	10.7253	Tumor
	TCGA-DJ-A2Q1-01A-22R-A19O-07	15.9566	10.5996	13.8198	Tumor
	TCGA-DJ-A2Q2-01A-11R-A19O-07	9.1189	7.42346	12.2366	Tumor
	TCGA-DJ-A2Q3-01A-11R-A18C-07	13.7243	9.94476	13.6873	Tumor
	TCGA-DJ-A2Q4-01A-21R-A18C-07	14.4986	6.63138	13.6359	Tumor
	TCGA-DJ-A2Q5-01A-11R-A18C-07	14.9559	11.4711	13.8404	Tumor
	TCGA-DJ-A2Q6-01A-11R-A18C-07	14.7192	8.06161	14.0675	Tumor
	TCGA-DJ-A2Q7-01A-11R-A18C-07	14.2937	7.94014	14.2773	Tumor
	TCGA-DJ-A2Q9-01A-21R-A18C-07	12.818	12.031	14.5675	Tumor
	TCGA-DJ-A2QA-01A-11R-A18C-07	15.2445	9.62549	12.6109	Tumor
	TCGA-DJ-A2QB-01A-11R-A19O-07	11.239	9.7917	13.059	Tumor
	TCGA-DJ-A2QC-01A-11R-A18C-07	15.031	9.08875	13.2122	Tumor
	TCGA-DJ-A3UK-01A-11R-A22L-07	14.2947	9.00013	14.2302	Tumor
	TCGA-DJ-A3UM-01A-11R-A22L-07	14.551	8.9431	13.425	Tumor
	TCGA-DJ-A3UN-01A-11R-A22L-07	13.4567	8.67625	14.6032	Tumor
	TCGA-DJ-A3UO-01A-11R-A22L-07	14.9616	6.91416	13.2166	Tumor
	TCGA-DJ-A3UP-01A-11R-A22L-07	12.8035	7.91105	14.533	Tumor
	TCGA-DJ-A3UQ-01A-11R-A22L-07	13.6866	10.5871	13.3097	Tumor
	TCGA-DJ-A3UR-01A-11R-A22L-07	14.8853	8.92056	13.8115	Tumor
	TCGA-DJ-A3US-01A-11R-A22L-07	12.6493	11.0892	13.6058	Tumor
	TCGA-DJ-A3UT-01A-11R-A22L-07	11.3362	5.82017	13.1337	Tumor
	TCGA-DJ-A3UU-01A-11R-A22L-07	14.3957	7.85391	13.7414	Tumor
	TCGA-DJ-A3UW-01A-11R-A22L-07	15.0937	9.58975	13.3341	Tumor
	TCGA-DJ-A3UX-01A-11R-A22L-07	13.4954	9.11642	13.4218	Tumor
	TCGA-DJ-A3UY-01A-21R-A22L-07	12.9189	9.91953	12.8789	Tumor
	TCGA-DJ-A3UZ-01A-11R-A22U-07	12.5656	8.33594	13.9386	Tumor
	TCGA-DJ-A3V0-01A-11R-A22U-07	14.2437	9.66938	12.8288	Tumor
	TCGA-DJ-A3V2-01A-11R-A22U-07	14.7068	9.85982	14.039	Tumor
	TCGA-DJ-A3V3-01A-11R-A22U-07	14.6071	10.7877	13.8377	Tumor
	TCGA-DJ-A3V4-01A-11R-A22U-07	13.5418	9.60051	13.5734	Tumor
	TCGA-DJ-A3V5-01A-11R-A22U-07	13.9306	8.4781	13.4298	Tumor
	TCGA-DJ-A3V7-01A-11R-A23N-07	14.608	9.60987	13.3583	Tumor
	TCGA-DJ-A3V8-01A-11R-A23N-07	13.5852	8.95599	13.139	Tumor
	TCGA-DJ-A3V9-01A-11R-A23N-07	14.3292	7.54964	13.0537	Tumor
	TCGA-DJ-A3VA-01A-11R-A23N-07	14.333	7.08737	12.9745	Tumor
	TCGA-DJ-A3VB-01A-11R-A23N-07	15.4056	11.7428	12.9875	Tumor
	TCGA-DJ-A3VD-01A-11R-A23N-07	13.1365	11.0048	13.0212	Tumor
	TCGA-DJ-A3VE-01A-11R-A23N-07	13.809	5.65325	13.2101	Tumor
	TCGA-DJ-A3VF-01A-11R-A23N-07	13.4241	10.3806	13.5044	Tumor
	TCGA-DJ-A3VG-01A-11R-A23N-07	11.9116	3.86895	13.899	Tumor
	TCGA-DJ-A3VI-01A-11R-A23N-07	13.3625	6.57143	12.8234	Tumor
	TCGA-DJ-A3VJ-01A-11R-A23N-07	14.3522	7.27783	12.944	Tumor
	TCGA-DJ-A3VK-01A-11R-A23N-07	12.6874	7.71551	14.3316	Tumor
	TCGA-DJ-A3VL-01A-11R-A23N-07	13.1737	6.47343	13.7295	Tumor
	TCGA-DJ-A3VM-01A-11R-A23N-07	11.6666	8.09406	13.4576	Tumor
	TCGA-DJ-A4UL-01A-11R-A250-07	14.9383	8.7936	13.7618	Tumor
	TCGA-DJ-A4UP-01A-11R-A250-07	13.8197	9.80982	13.973	Tumor
	TCGA-DJ-A4UQ-01A-11R-A250-07	13.8022	8.54796	13.5289	Tumor
	TCGA-DJ-A4UR-01A-11R-A250-07	13.8859	7.93574	13.6096	Tumor
	TCGA-DJ-A4UT-01A-11R-A250-07	13.7681	9.31418	13.0199	Tumor
	TCGA-DJ-A4UW-01A-11R-A250-07	14.6553	10.0342	13.5965	Tumor
	TCGA-DJ-A4V0-01A-11R-A250-07	12.6064	10.4731	13.4983	Tumor
	TCGA-DJ-A4V2-01A-11R-A250-07	13.3786	11.3589	12.9999	Tumor
	TCGA-DJ-A4V4-01A-11R-A250-07	14.343	8.27361	13.2748	Tumor
	TCGA-DJ-A4V5-01A-11R-A250-07	14.0027	9.96376	13.7013	Tumor
	TCGA-DO-A1JZ-11A-11R-A13Y-07	9.72143	8.83061	11.7152	Normal
	TCGA-DO-A1JZ-01A-11R-A13Y-07	13.3172	5.01318	12.9808	Tumor
	TCGA-DO-A1K0-01A-11R-A13Y-07	13.5668	9.31734	13.5971	Tumor
	TCGA-DO-A2HM-01B-11R-A22L-07	12.6719	12.0965	13.5634	Tumor
	TCGA-E3-A3DY-01A-11R-A20F-07	14.3361	10.1169	13.778	Tumor
	TCGA-E3-A3DZ-01A-11R-A20F-07	11.4612	7.42653	14.2801	Tumor
	TCGA-E3-A3E0-01A-11R-A20F-07	13.7674	9.3999	14.1377	Tumor
	TCGA-E3-A3E1-01A-11R-A20F-07	13.9776	9.82607	13.5801	Tumor
	TCGA-E3-A3E2-01A-11R-A20F-07	15.3609	10.031	13.4941	Tumor
	TCGA-E3-A3E3-01A-11R-A20F-07	13.9786	8.82858	13.3956	Tumor
	TCGA-E3-A3E5-01A-11R-A20F-07	14.6283	8.25867	14.3708	Tumor
	TCGA-E8-A242-01A-21R-A16R-07	14.6677	10.5085	13.2874	Tumor
	TCGA-E8-A2EA-01A-11R-A180-07	13.7973	11.836	13.0091	Tumor
	TCGA-E8-A2JQ-11A-11R-A180-07	11.623	11.3581	13.0614	Normal
	TCGA-E8-A2JQ-01A-11R-A180-07	13.8538	10.0621	13.3752	Tumor
	TCGA-E8-A3X7-01A-11R-A22U-07	14.766	7.19	13.7214	Tumor
	TCGA-E8-A413-01A-21R-A23N-07	13.5771	10.856	13.4268	Tumor
	TCGA-E8-A414-01A-11R-A23N-07	13.8476	10.5789	13.4089	Tumor
	TCGA-E8-A415-01A-11R-A23N-07	13.6566	10.1817	12.7521	Tumor
	TCGA-E8-A416-01A-11R-A23N-07	11.2607	6.83695	12.6041	Tumor
	TCGA-E8-A417-01A-21R-A23N-07	12.9734	10.4949	13.3548	Tumor
	TCGA-E8-A418-01A-11R-A23N-07	14.4281	10.3508	12.8811	Tumor
	TCGA-E8-A419-01A-11R-A23N-07	14.1669	11.0162	13.0303	Tumor
	TCGA-E8-A432-01A-11R-A23N-07	14.1102	10.9683	13.6511	Tumor
	TCGA-E8-A433-01A-11R-A23N-07	15.037	10.5474	13.2669	Tumor
	TCGA-E8-A434-01A-11R-A23N-07	13.2288	8.32901	13.158	Tumor
	TCGA-E8-A436-01A-12R-A23W-07	14.1418	11.625	13.1492	Tumor
	TCGA-E8-A437-01A-12R-A23W-07	14.7619	8.25473	13.2406	Tumor
	TCGA-E8-A438-01A-11R-A23W-07	14.8263	8.29035	13.7841	Tumor
	TCGA-E8-A44K-01A-21R-A23W-07	13.73	9.3853	13.1685	Tumor
	TCGA-E8-A44M-01A-21R-A23W-07	13.9964	10.6833	13.4925	Tumor
	TCGA-EL-A3CL-01A-11R-A19O-07	14.4001	7.70166	12.533	Tumor
	TCGA-EL-A3CM-01A-11R-A19O-07	13.6804	9.74841	13.3764	Tumor
	TCGA-EL-A3CN-01A-12R-A20F-07	13.7398	10.4747	13.2889	Tumor
	TCGA-EL-A3CO-01A-11R-A19O-07	12.4789	13.4061	12.9197	Tumor
	TCGA-EL-A3CP-01A-11R-A19O-07	13.647	4.71049	13.8171	Tumor
	TCGA-EL-A3CR-01A-12R-A206-07	15.8055	10.6783	13.7385	Tumor
	TCGA-EL-A3CS-01A-21R-A19O-07	13.4284	7.8096	12.9098	Tumor
	TCGA-EL-A3CT-01A-12R-A206-07	14.036	10.703	14.1197	Tumor
	TCGA-EL-A3CU-01A-11R-A19O-07	13.7578	10.329	13.5323	Tumor
	TCGA-EL-A3CV-01A-11R-A19O-07	13.5079	11.2004	13.9368	Tumor
	TCGA-EL-A3CW-01A-11R-A19O-07	12.0908	10.2994	12.7071	Tumor
	TCGA-EL-A3CX-01A-11R-A19O-07	11.5109	6.4882	12.5544	Tumor
	TCGA-EL-A3CY-01A-11R-A19O-07	13.5051	12.4165	13.3045	Tumor
	TCGA-EL-A3CZ-01A-11R-A19O-07	11.8628	7.01873	14.0039	Tumor
	TCGA-EL-A3D0-01A-12R-A206-07	14.7839	6.20284	14.7268	Tumor
	TCGA-EL-A3D1-01A-11R-A19O-07	14.8241	10.3328	13.1572	Tumor
	TCGA-EL-A3D4-01A-11R-A19O-07	13.7331	6.6873	12.8339	Tumor
	TCGA-EL-A3D5-01A-22R-A206-07	9.97498	6.55352	13.7468	Tumor
	TCGA-EL-A3D6-01A-12R-A206-07	14.4086	7.58806	13.851	Tumor
	TCGA-EL-A3GO-01A-11R-A206-07	9.34663	6.95632	13.9973	Tumor
	TCGA-EL-A3GP-01A-11R-A206-07	14.267	11.5088	13.6695	Tumor
	TCGA-EL-A3GQ-01A-11R-A206-07	13.6287	8.98028	13.9287	Tumor
	TCGA-EL-A3GR-01A-21R-A206-07	13.1063	7.46981	13.3459	Tumor
	TCGA-EL-A3GS-01A-11R-A20F-07	12.92	7.50623	11.8434	Tumor
	TCGA-EL-A3GU-01A-11R-A21D-07	13.7717	10.5559	13.3838	Tumor
	TCGA-EL-A3GV-01A-11R-A21D-07	13.9814	9.83205	13.9243	Tumor
	TCGA-EL-A3GW-01A-11R-A206-07	12.1817	7.17808	14.1472	Tumor
	TCGA-EL-A3GX-01A-11R-A206-07	13.684	13.0098	13.2189	Tumor
	TCGA-EL-A3GY-01A-21R-A206-07	13.3255	10.5512	13.2904	Tumor
	TCGA-EL-A3GZ-11A-11R-A20F-07	9.71975	6.75535	11.9805	Normal
	TCGA-EL-A3GZ-01A-11R-A20F-07	14.5448	8.9043	13.2286	Tumor
	TCGA-EL-A3H1-11A-11R-A21D-07	10.2273	8.94834	11.9574	Normal
	TCGA-EL-A3H1-01A-11R-A21D-07	8.9381	8.26184	13.9723	Tumor
	TCGA-EL-A3H2-11A-11R-A20F-07	9.89094	7.26653	11.9901	Normal
	TCGA-EL-A3H2-01A-11R-A20F-07	9.4665	3.08522	12.238	Tumor
	TCGA-EL-A3H3-01A-11R-A206-07	15.432	5.83391	13.9205	Tumor
	TCGA-EL-A3H4-01A-11R-A206-07	13.4645	7.53958	13.3286	Tumor
	TCGA-EL-A3H5-01A-11R-A206-07	14.4727	10.883	13.5102	Tumor
	TCGA-EL-A3H7-11A-11R-A21D-07	11.1075	9.14448	12.9544	Normal
	TCGA-EL-A3H7-01A-11R-A21D-07	13.871	9.57943	13.4463	Tumor
	TCGA-EL-A3H8-01A-11R-A20F-07	14.1588	7.53237	13.8361	Tumor
	TCGA-EL-A3MW-11A-11R-A20F-07	10.6009	9.68677	12.6818	Normal
	TCGA-EL-A3MW-01A-11R-A20F-07	14.289	12.2059	14.1846	Tumor
	TCGA-EL-A3MX-11A-11R-A21D-07	10.3297	6.12946	12.1401	Normal
	TCGA-EL-A3MX-01A-11R-A21D-07	15.3881	10.4993	13.1986	Tumor
	TCGA-EL-A3MY-11A-12R-A21D-07	10.392	4.00792	12.3804	Normal
	TCGA-EL-A3MY-01A-11R-A21D-07	13.3635	11.4013	12.8241	Tumor
	TCGA-EL-A3MZ-01A-11R-A21D-07	14.0945	10.0639	13.4279	Tumor
	TCGA-EL-A3N2-11A-11R-A20F-07	9.89387	5.30194	12.5362	Normal
	TCGA-EL-A3N2-01A-11R-A20F-07	13.8582	10.616	13.8063	Tumor
	TCGA-EL-A3N3-11A-11R-A20F-07	9.82988	10.2883	12.593	Normal
	TCGA-EL-A3N3-01A-11R-A20F-07	13.7783	10.654	13.0024	Tumor
	TCGA-EL-A3T0-11A-12R-A22L-07	10.4564	8.60531	11.8824	Normal
	TCGA-EL-A3T0-01A-22R-A22L-07	13.5474	9.92699	13.7521	Tumor
	TCGA-EL-A3T1-11A-11R-A22L-07	12.1916	10.3019	12.9821	Normal
	TCGA-EL-A3T1-01A-11R-A22L-07	13.229	9.6047	12.902	Tumor
	TCGA-EL-A3T2-11A-11R-A22L-07	10.0778	1.18644	12.0531	Normal
	TCGA-EL-A3T2-01A-11R-A22L-07	11.1328	7.17137	13.9282	Tumor
	TCGA-EL-A3T3-11A-11R-A22L-07	10.4327	5.96099	11.4021	Normal
	TCGA-EL-A3T3-01A-11R-A22L-07	14.2951	10.1164	13.1692	Tumor
	TCGA-EL-A3T6-11A-11R-A220-07	11.0157	9.40137	12.3354	Normal
	TCGA-EL-A3T6-01A-11R-A220-07	13.4916	11.6916	12.7723	Tumor
	TCGA-EL-A3T7-11A-21R-A22L-07	9.77934	4.35253	12.0969	Normal
	TCGA-EL-A3T7-01A-11R-A22L-07	14.4629	6.69756	13.8937	Tumor
	TCGA-EL-A3T8-11A-11R-A22L-07	10.6312	7.91607	12.1303	Normal
	TCGA-EL-A3T8-01A-21R-A22L-07	13.4487	9.51659	13.7342	Tumor
	TCGA-EL-A3T9-01A-21R-A22L-07	14.0273	12.0918	13.2901	Tumor
	TCGA-EL-A3TA-11A-12R-A22L-07	9.72944	9.92485	12.0275	Normal
	TCGA-EL-A3TA-01A-12R-A22L-07	14.2033	11.6201	13.2438	Tumor
	TCGA-EL-A3TB-11A-11R-A22L-07	10.3735	4.49677	12.0557	Normal
	TCGA-EL-A3TB-01A-11R-A22L-07	14.4388	8.00237	13.8512	Tumor
	TCGA-EL-A3ZG-11A-13R-A23N-07	10.5609	4.87471	11.6603	Normal
	TCGA-EL-A3ZG-01A-11R-A23N-07	13.789	5.51357	13.1574	Tumor
	TCGA-EL-A3ZH-11A-11R-A23N-07	9.58663	8.83174	10.5699	Normal
	TCGA-EL-A3ZH-01A-31R-A23N-07	10.6939	7.40593	12.0375	Tumor
	TCGA-EL-A3ZK-11A-11R-A23N-07	10.4345	10.9447	12.307	Normal
	TCGA-EL-A3ZK-01A-21R-A23N-07	12.5129	8.25438	12.6395	Tumor
	TCGA-EL-A3ZL-11A-11R-A23N-07	10.1963	9.26728	12.9463	Normal
	TCGA-EL-A3ZL-01A-11R-A23N-07	14.6669	8.6628	13.8146	Tumor
	TCGA-EL-A3ZM-11A-12R-A23N-07	10.0077	7.57646	11.0577	Normal
	TCGA-EL-A3ZM-01A-12R-A23N-07	15.2773	9.75707	13.5859	Tumor
	TCGA-EL-A3ZN-01A-11R-A23N-07	13.9904	9.04379	13.2059	Tumor
	TCGA-EL-A3ZO-11A-12R-A23N-07	11.2468	8.08151	11.9013	Normal
	TCGA-EL-A3ZO-01A-11R-A23N-07	14.9435	11.6766	13.6312	Tumor
	TCGA-EL-A3ZP-11A-11R-A23N-07	11.3668	9.83911	12.3199	Normal
	TCGA-EL-A3ZP-01A-11R-A23N-07	14.3404	10.5635	13.9569	Tumor
	TCGA-EL-A3ZQ-11A-11R-A23N-07	10.7864	7.59835	12.4197	Normal
	TCGA-EL-A3ZQ-01A-11R-A23N-07	17.6027	8.19491	13.4987	Tumor
	TCGA-EL-A3ZR-11A-11R-A23N-07	10.6151	10.6049	12.0776	Normal
	TCGA-EL-A3ZR-01A-11R-A23N-07	12.2351	2.31678	14.9465	Tumor
	TCGA-EL-A3ZS-11A-11R-A23N-07	12.9752	13.0265	13.176	Normal
	TCGA-EL-A3ZS-01A-12R-A23N-07	13.5802	10.3138	12.7206	Tumor
	TCGA-EL-A3ZT-11A-13R-A23N-07	9.36998	6.77409	12.0094	Normal
	TCGA-EL-A3ZT-01A-12R-A23N-07	13.9235	9.83932	12.8498	Tumor
	TCGA-EL-A4JV-01A-11R-A250-07	11.2999	6.67961	13.8825	Tumor
	TCGA-EL-A4JW-01A-11R-A250-07	12.3661	7.68604	11.234	Tumor
	TCGA-EL-A4JX-01A-12R-A250-07	14.0184	11.7567	13.0271	Tumor
	TCGA-EL-A4JZ-01A-11R-A250-07	14.6663	11.7005	13.8298	Tumor
	TCGA-EL-A4K0-01A-11R-A250-07	15.0545	6.37352	13.9856	Tumor
	TCGA-EL-A4K1-01A-11R-A250-07	15.3351	9.37207	13.2035	Tumor
	TCGA-EL-A4K2-01A-11R-A250-07	11.8321	11.209	13.3402	Tumor
	TCGA-EL-A4K4-01A-11R-A250-07	11.2256	9.4829	13.2229	Tumor
	TCGA-EL-A4K6-01A-12R-A250-07	10.6049	8.60097	14.5111	Tumor
	TCGA-EL-A4K7-01A-11R-A250-07	15.8966	7.59698	13.4533	Tumor
	TCGA-EL-A4K9-01A-11R-A250-07	14.343	8.86107	12.5298	Tumor
	TCGA-EL-A4KD-01A-11R-A250-07	13.5669	9.22585	13.1033	Tumor
	TCGA-EL-A4KG-01A-11R-A250-07	14.7661	10.0591	13.2149	Tumor
	TCGA-EL-A4KH-01A-11R-A250-07	15.4581	10.3839	13.1827	Tumor
	TCGA-EL-A4KI-01A-11R-A250-07	13.614	12.2342	13.5474	Tumor
	TCGA-EM-A1CS-11A-21R-A13Y-07	11.0583	6.53837	12.0999	Normal
	TCGA-EM-A1CS-01A-11R-A13Y-07	14.2124	7.4364	14.4775	Tumor
	TCGA-EM-A1CT-11A-11R-A13Y-07	10.1196	1.32642	11.6748	Normal
	TCGA-EM-A1CT-01A-11R-A13Y-07	13.8652	10.7822	13.523	Tumor
	TCGA-EM-A1CU-11A-11R-A13Y-07	9.5503	8.82265	12.4181	Normal
	TCGA-EM-A1CU-01A-11R-A13Y-07	14.3526	7.06323	13.4595	Tumor
	TCGA-EM-A1CV-11A-11R-A13Y-07	9.68139	2.19153	11.6269	Normal
	TCGA-EM-A1CV-01A-11R-A13Y-07	12.5773	10.4873	14.5144	Tumor
	TCGA-EM-A1CW-11A-12R-A13Y-07	9.1118	1.82114	12.4656	Normal
	TCGA-EM-A1CW-01A-21R-A13Y-07	10.3822	7.2398	11.5888	Tumor
	TCGA-EM-A1YA-01A-11R-A14Y-07	8.70389	7.61215	10.5938	Tumor
	TCGA-EM-A1YB-01A-11R-A14Y-07	9.6654	7.5986	12.0362	Tumor
	TCGA-EM-A1YC-11A-11R-A14Y-07	12.7871	8.7978	12.3082	Normal
	TCGA-EM-A1YC-01A-11R-A14Y-07	8.45981	3.95202	10.7072	Tumor
	TCGA-EM-A1YD-01A-11R-A14Y-07	10.9321	7.54736	12.2812	Tumor
	TCGA-EM-A1YE-01A-11R-A14Y-07	9.85707	1.59216	11.5437	Tumor
	TCGA-EM-A22I-01A-11R-A180-07	14.1463	8.13876	13.3089	Tumor
	TCGA-EM-A22J-01A-11R-A180-07	8.41074	2.9784	13.8215	Tumor
	TCGA-EM-A22K-01A-11R-A180-07	13.1574	5.3591	14.6908	Tumor
	TCGA-EM-A22L-01A-11R-A180-07	11.3411	3.47664	13.8009	Tumor
	TCGA-EM-A22M-01A-11R-A32Y-07	15.0262	8.65298	14.0536	Tumor
	TCGA-EM-A22N-01A-11R-A180-07	9.11121	6.79808	11.339	Tumor
	TCGA-EM-A22O-01A-11R-A180-07	14.0043	4.48512	12.7531	Tumor
	TCGA-EM-A22P-01A-11R-A19O-07	13.4144	10.2969	13.9859	Tumor
	TCGA-EM-A22Q-01A-11R-A180-07	11.0803	7.73057	13.7215	Tumor
	TCGA-EM-A2CJ-01A-11R-A180-07	9.66573	6.98489	13.1868	Tumor
	TCGA-EM-A2CK-01A-11R-A180-07	12.0289	6.59867	14.0067	Tumor
	TCGA-EM-A2CL-01A-11R-A180-07	7.9303	4.18043	13.5515	Tumor
	TCGA-EM-A2CN-01A-11R-A19O-07	12.6225	7.66051	14.5478	Tumor
	TCGA-EM-A2CO-01A-11R-A19O-07	9.01265	5.2326	10.6266	Tumor
	TCGA-EM-A2CP-01A-11R-A180-07	10.4634	9.43638	12.8092	Tumor
	TCGA-EM-A2CQ-01A-11R-A180-07	9.69262	5.71715	12.5124	Tumor
	TCGA-EM-A2CR-01A-11R-A180-07	13.7017	11.1133	13.4647	Tumor
	TCGA-EM-A2CS-06A-11R-A180-07	14.3772	8.56112	13.5643	Tumor
	TCGA-EM-A2CS-01A-11R-A180-07	13.8989	7.73782	13.9134	Tumor
	TCGA-EM-A2CT-01A-11R-A180-07	10.2762	4.87598	12.9477	Tumor
	TCGA-EM-A2CU-01A-12R-A180-07	14.2409	6.65372	14.0433	Tumor
	TCGA-EM-A2OV-01A-11R-A206-07	8.67085	5.5035	10.5388	Tumor
	TCGA-EM-A2OW-01A-11R-A206-07	9.08732	7.8513	11.2599	Tumor
	TCGA-EM-A2OX-01A-11R-A206-07	15.1493	9.48797	14	Tumor
	TCGA-EM-A2OY-01A-11R-A206-07	8.31028	7.76516	12.0603	Tumor
	TCGA-EM-A2OZ-01A-11R-A206-07	13.0503	9.7319	13.2172	Tumor
	TCGA-EM-A2P0-01A-11R-A206-07	13.4913	7.96178	13.4736	Tumor
	TCGA-EM-A2P1-06A-11R-A206-07	13.9098	9.13627	13.4903	Tumor
	TCGA-EM-A2P1-01A-11R-A206-07	14.1273	9.08785	13.6019	Tumor
	TCGA-EM-A2P2-01A-11R-A206-07	12.8121	5.77714	15.071	Tumor
	TCGA-EM-A2P3-01A-11R-A206-07	13.9929	9.23529	13.8156	Tumor
	TCGA-EM-A3AI-01A-11R-A206-07	10.0787	5.22308	11.6352	Tumor
	TCGA-EM-A3AJ-01A-11R-A206-07	10.8586	9.51811	12.1294	Tumor
	TCGA-EM-A3AK-01A-11R-A206-07	13.6564	9.72777	14.2939	Tumor
	TCGA-EM-A3AL-01A-11R-A206-07	9.19399	6.84057	13.266	Tumor
	TCGA-EM-A3AN-01A-11R-A206-07	14.7445	8.0474	14.138	Tumor
	TCGA-EM-A3AO-01A-11R-A206-07	15.0308	6.74138	13.7917	Tumor
	TCGA-EM-A3AP-01A-12R-A20F-07	11.2419	9.84559	13.9286	Tumor
	TCGA-EM-A3AQ-01A-11R-A20F-07	14.6996	5.71532	14.2769	Tumor
	TCGA-EM-A3AR-01A-12R-A20F-07	13.0444	8.40176	12.7012	Tumor
	TCGA-EM-A3FJ-01A-11R-A21D-07	15.2104	8.0231	13.8568	Tumor
	TCGA-EM-A3FK-01A-11R-A21D-07	13.2637	8.00403	13.6202	Tumor
	TCGA-EM-A3FL-01A-11R-A21D-07	8.79598	9.42512	11.1597	Tumor
	TCGA-EM-A3FM-01A-11R-A21D-07	14.9302	10.0109	13.5887	Tumor
	TCGA-EM-A3FN-01A-11R-A21D-07	10.0716	5.72366	12.0988	Tumor
	TCGA-EM-A3FO-01A-11R-A21D-07	14.0646	7.05441	13.9222	Tumor
	TCGA-EM-A3FP-01A-11R-A21D-07	11.5978	7.09032	14.058	Tumor
	TCGA-EM-A3FQ-06A-11R-A21D-07	15.8355	7.82479	13.7133	Tumor
	TCGA-EM-A3FQ-01A-11R-A21D-07	13.867	10.9571	13.7117	Tumor
	TCGA-EM-A3FR-01A-11R-A220-07	9.0438	7.85969	13.6143	Tumor
	TCGA-EM-A3O3-01A-11R-A220-07	14.9803	10.6138	13.6805	Tumor
	TCGA-EM-A3O6-01A-11R-A220-07	9.61816	8.40271	12.2863	Tumor
	TCGA-EM-A3O7-01A-11R-A220-07	14.6285	6.89946	13.3638	Tumor
	TCGA-EM-A3O8-01A-11R-A220-07	11.8783	4.07788	14.143	Tumor
	TCGA-EM-A3O9-01A-11R-A220-07	10.0754	11.2478	10.6656	Tumor
	TCGA-EM-A3OA-01A-11R-A220-07	8.46767	4.37039	12.395	Tumor
	TCGA-EM-A3OB-01A-11R-A220-07	10.3983	6.09046	14.161	Tumor
	TCGA-EM-A3ST-11A-11R-A22U-07	11.3093	6.26612	12.5304	Normal
	TCGA-EM-A3ST-01A-11R-A22U-07	12.9301	10.6716	13.7545	Tumor
	TCGA-EM-A3SU-06A-11R-A22U-07	14.0815	12.2401	13.3481	Tumor
	TCGA-EM-A3SU-01A-11R-A22U-07	15.261	9.2165	13.3655	Tumor
	TCGA-EM-A3SX-01A-11R-A22U-07	13.2139	5.08514	14.0773	Tumor
	TCGA-EM-A3SY-01A-11R-A22U-07	9.86759	7.41735	10.6318	Tumor
	TCGA-EM-A3SZ-01A-11R-A22U-07	13.8302	7.96152	13.5892	Tumor
	TCGA-EM-A4FF-01A-11R-A250-07	13.7597	9.83624	13.4388	Tumor
	TCGA-EM-A4FH-01A-11R-A250-07	9.0093	5.89437	12.0164	Tumor
	TCGA-EM-A4FK-01A-11R-A250-07	7.84464	2.83342	11.9945	Tumor
	TCGA-EM-A4FM-01A-11R-A250-07	14.4109	12.5349	13.2306	Tumor
	TCGA-EM-A4FN-01A-11R-A250-07	15.7289	11.7687	13.1156	Tumor
	TCGA-EM-A4FO-01A-11R-A250-07	14.2625	10.7117	13.2791	Tumor
	TCGA-EM-A4FQ-01A-11R-A250-07	14.5614	8.44149	13.5408	Tumor
	TCGA-EM-A4FR-01A-11R-A250-07	15.1819	9.91275	13.8434	Tumor
	TCGA-EM-A4FU-01A-11R-A250-07	12.1489	8.57534	14.1909	Tumor
	TCGA-EM-A4FV-01A-11R-A250-07	13.4272	11.4458	13.8282	Tumor
	TCGA-EM-A4G1-01A-11R-A250-07	8.85205	8.30722	13.299	Tumor
	TCGA-ET-A25G-01A-11R-A16R-07	13.3975	8.905	12.4108	Tumor
	TCGA-ET-A25I-01A-11R-A16R-07	10.7747	8.69664	13.006	Tumor
	TCGA-ET-A25J-01A-11R-A16R-07	13.4041	9.44683	14.0236	Tumor
	TCGA-ET-A25K-01A-11R-A16R-07	13.31	7.71482	13.3278	Tumor
	TCGA-ET-A25L-01A-11R-A16R-07	14.2579	7.43734	13.3988	Tumor
	TCGA-ET-A25M-01A-11R-A16R-07	13.9481	7.37615	13.3677	Tumor
	TCGA-ET-A25N-01A-11R-A16R-07	13.6196	6.98152	13.6465	Tumor
	TCGA-ET-A25O-01A-11R-A16R-07	13.3698	0.839637	13.8579	Tumor
	TCGA-ET-A25P-01A-11R-A16R-07	11.2509	6.53	13.9075	Tumor
	TCGA-ET-A25R-01A-11R-A16R-07	14.4743	8.93533	13.6867	Tumor
	TCGA-ET-A2MX-11C-11R-A23N-07	10.6626	6.55006	11.7322	Tumor
	TCGA-ET-A2MX-01A-11R-A23N-07	12.3184	8.80425	11.6979	Tumor
	TCGA-ET-A2MY-01A-11R-A18C-07	13.9301	9.64091	13.2889	Tumor
	TCGA-ET-A2MZ-01A-12R-A19O-07	12.9793	10.9254	13.8409	Tumor
	TCGA-ET-A2N0-01A-11R-A18C-07	15.399	9.93031	12.7093	Tumor
	TCGA-ET-A2N3-01B-21R-A23N-07	8.93821	3.8111	14.0134	Tumor
	TCGA-ET-A2N4-01A-12R-A19O-07	13.49	9.03292	14.6837	Tumor
	TCGA-ET-A2N5-11B-11R-A18C-07	9.67423	2.18612	11.8313	Tumor
	TCGA-ET-A2N5-01A-11R-A18C-07	12.4321	4.05829	14.0463	Tumor
	TCGA-ET-A39I-01A-11R-A19O-07	11.8109	4.92105	14.2695	Tumor
	TCGA-ET-A39J-01A-11R-A19O-07	13.5546	9.10456	13.7413	Tumor
	TCGA-ET-A39K-01A-11R-A19O-07	14.6747	10.5052	13.5268	Tumor
	TCGA-ET-A39L-01A-12R-A19O-07	13.3537	7.18861	13.8701	Tumor
	TCGA-ET-A39M-01A-11R-A19O-07	15.7236	10.1627	13.6729	Tumor
	TCGA-ET-A39N-01A-11R-A19O-07	12.6414	12.017	13.8248	Tumor
	TCGA-ET-A39O-01A-11R-A19O-07	14.4603	10.2057	13.7179	Tumor
	TCGA-ET-A39P-01A-21R-A19O-07	13.7436	7.50671	13.2052	Tumor
	TCGA-ET-A39R-01A-11R-A19O-07	13.5063	11.2097	13.9879	Tumor
	TCGA-ET-A39S-01A-11R-A19O-07	13.5455	8.2902	13.7036	Tumor
	TCGA-ET-A39T-01A-11R-A19O-07	13.6834	8.39916	12.8908	Tumor
	TCGA-ET-A3BN-01A-11R-A19O-07	12.5327	7.62504	13.444	Tumor
	TCGA-ET-A3BO-01A-11R-A19O-07	14.1698	8.76189	14.0591	Tumor
	TCGA-ET-A3BP-01A-21R-A19O-07	14.5661	6.88301	14.0915	Tumor
	TCGA-ET-A3BQ-01B-11R-A206-07	13.8548	5.46638	13.5872	Tumor
	TCGA-ET-A3BS-01A-11R-A206-07	15.3577	9.93987	14.0125	Tumor
	TCGA-ET-A3BT-01A-11R-A19O-07	14.0242	9.70951	13.6079	Tumor
	TCGA-ET-A3BU-01A-11R-A19O-07	13.6937	5.68415	13.4194	Tumor
	TCGA-ET-A3BV-01A-11R-A19O-07	13.2427	10.1301	13.2811	Tumor
	TCGA-ET-A3BW-01A-11R-A19O-07	14.1544	3.06688	13.9248	Tumor
	TCGA-ET-A3BX-01A-11R-A19O-07	12.4818	7.23524	12.0507	Tumor
	TCGA-ET-A3DO-01A-11R-A19O-07	13.8775	11.2551	13.0961	Tumor
	TCGA-ET-A3DP-11A-22R-A21D-07	9.94412	6.40386	12.0919	Normal
	TCGA-ET-A3DP-01A-11R-A21D-07	13.9257	8.16034	14.3131	Tumor
	TCGA-ET-A3DQ-01A-11R-A19O-07	12.7695	8.90088	13.9253	Tumor
	TCGA-ET-A3DR-01A-11R-A19O-07	13.056	8.11735	11.9114	Tumor
	TCGA-ET-A3DS-01A-11R-A19O-07	9.24021	6.46614	11.7934	Tumor
	TCGA-ET-A3DT-01A-11R-A19O-07	14.4816	9.16713	13.93	Tumor
	TCGA-ET-A3DU-01A-11R-A19O-07	14.1848	10.4419	13.0697	Tumor
	TCGA-ET-A3DV-01A-12R-A206-07	9.09548	7.37272	13.8745	Tumor
	TCGA-ET-A3DW-11A-11R-A19O-07	10.0898	5.40872	12.2157	Normal
	TCGA-ET-A3DW-01A-11R-A19O-07	13.7194	8.49342	13.7612	Tumor
	TCGA-ET-A40P-01A-11R-A23N-07	14.0805	7.77828	13.7507	Tumor
	TCGA-ET-A40Q-01A-11R-A23N-07	15.337	9.3527	13.4645	Tumor
	TCGA-ET-A40R-01A-11R-A23N-07	14.056	10.7851	12.9095	Tumor
	TCGA-ET-A40S-01A-11R-A23N-07	14.5579	8.36073	13.6904	Tumor
	TCGA-ET-A40T-01A-11R-A23N-07	14.3206	9.84951	13.8033	Tumor
	TCGA-ET-A4KN-01A-11R-A250-07	16.5157	10.1723	12.1018	Tumor
	TCGA-ET-A4KQ-01A-12R-A250-07	11.696	3.27268	14.281	Tumor
	TCGA-FE-A22Z-01A-11R-A16R-07	13.9978	10.9106	13.5418	Tumor
	TCGA-FE-A230-01A-11R-A14Y-07	14.0754	9.70494	13.3321	Tumor
	TCGA-FE-A231-01A-11R-A14Y-07	14.115	8.8011	13.7732	Tumor
	TCGA-FE-A232-01A-11R-A14Y-07	14.9471	10.7634	13.2644	Tumor
	TCGA-FE-A233-01A-11R-A14Y-07	12.6843	7.31341	13.2426	Tumor
	TCGA-FE-A234-01A-11R-A14Y-07	13.4255	9.20835	14.0428	Tumor
	TCGA-FE-A235-01A-11R-A16R-07	14.7182	10.7246	13.487	Tumor
	TCGA-FE-A236-01A-11R-A16R-07	14.3044	7.63558	12.6006	Tumor
	TCGA-FE-A237-01A-11R-A16R-07	13.7782	9.10506	13.5574	Tumor
	TCGA-FE-A238-01A-11R-A16R-07	14.1243	10.8051	13.3533	Tumor
	TCGA-FE-A239-01A-11R-A16R-07	9.08179	8.52914	12.0957	Tumor
	TCGA-FE-A23A-01A-11R-A16R-07	13.7663	9.76942	12.7806	Tumor
	TCGA-FE-A3PA-01A-12R-A220-07	15.173	6.42159	13.9949	Tumor
	TCGA-FE-A3PB-01A-11R-A220-07	14.0864	11.0426	13.4145	Tumor
	TCGA-FE-A3PC-01A-11R-A220-07	15.0379	11.2961	12.9207	Tumor
	TCGA-FE-A3PD-01A-11R-A220-07	14.6597	5.92183	14.1492	Tumor
	TCGA-FK-A3S3-01A-11R-A22L-07	14.134	5.7026	14.1732	Tumor
	TCGA-FK-A3SB-01A-11R-A22L-07	13.7504	7.17945	13.4912	Tumor
	TCGA-FK-A3SD-01A-11R-A22L-07	9.20462	2.30982	12.0709	Tumor
	TCGA-FK-A3SE-01A-11R-A22L-07	12.8895	10.2318	12.5509	Tumor
	TCGA-FK-A3SG-01A-11R-A22L-07	14.4431	8.42814	14.0393	Tumor
	TCGA-FK-A3SH-01A-11R-A22L-07	15.132	6.71933	12.6293	Tumor
	TCGA-FK-A4UB-01A-11R-A250-07	15.7376	7.87063	13.6552	Tumor
	TCGA-FY-A2QD-01A-11R-A19O-07	6.42465	3.52653	11.9427	Tumor
	TCGA-FY-A3BL-01A-11R-A19O-07	13.7011	7.40932	12.5854	Tumor
	TCGA-FY-A3I4-01A-11R-A21D-07	13.449	9.15966	12.771	Tumor
	TCGA-FY-A3I5-01B-11R-A220-07	9.90636	8.28847	12.2662	Tumor
	TCGA-FY-A3NM-01A-11R-A21D-07	9.34336	3.71724	12.7551	Tumor
	TCGA-FY-A3NN-01A-11R-A21D-07	13.5496	9.69528	13.6365	Tumor
	TCGA-FY-A3NP-01A-11R-A21D-07	11.1621	2.49575	14.0032	Tumor
	TCGA-FY-A3ON-01A-11R-A220-07	13.8898	7.01837	12.8831	Tumor
	TCGA-FY-A3R6-01A-11R-A220-07	13.5759	9.57426	13.6535	Tumor
	TCGA-FY-A3R7-01A-11R-A220-07	12.9146	8.33872	13.1503	Tumor
	TCGA-FY-A3R8-01A-11R-A220-07	14.1708	10.1864	13.8106	Tumor
	TCGA-FY-A3R9-01A-11R-A220-07	9.42168	2.48055	11.6269	Tumor
	TCGA-FY-A3RA-01A-11R-A220-07	14.0113	7.58666	12.2338	Tumor
	TCGA-FY-A3TY-11A-12R-A22U-07	9.55529	5.0583	12.2407	Normal
	TCGA-FY-A3TY-01A-11R-A22U-07	13.4358	9.14724	13.3019	Tumor
	TCGA-FY-A3W9-01A-11R-A22L-07	11.269	6.67786	14.246	Tumor
	TCGA-FY-A3WA-01A-11R-A22L-07	10.3961	5.67994	12.6037	Tumor
	TCGA-FY-A3YR-01A-11R-A22U-07	14.5972	9.08001	12.673	Tumor
	TCGA-FY-A40K-01A-11R-A23N-07	13.5656	10.4962	13.9605	Tumor
	TCGA-FY-A40L-01A-11R-A23N-07	13.7703	9.99645	13.2237	Tumor
	TCGA-FY-A40M-01A-11R-A23N-07	12.5648	6.61856	12.11	Tumor
	TCGA-FY-A40N-01A-11R-A23N-07	13.1478	8.32164	13.5267	Tumor
	TCGA-FY-A4B0-01A-21R-A23W-07	9.97829	8.94489	12.7996	Tumor
	TCGA-FY-A4B3-01A-11R-A23W-07	13.6771	9.22174	13.3578	Tumor
	TCGA-FY-A4B4-01A-11R-A23W-07	14.3285	11.0683	12.8392	Tumor
	TCGA-FY-A76V-01A-11R-A39I-07	13.9697	5.15702	13.782	Tumor
	TCGA-GE-A2C6-11A-11R-A16R-07	11.5828	10.5656	12.5751	Normal
	TCGA-GE-A2C6-01A-11R-A16R-07	14.2985	10.1394	14.286	Tumor
	TCGA-H2-A26U-01A-11R-A16R-07	14.5544	10.1634	13.7481	Tumor
	TCGA-H2-A2K9-11A-11R-A180-07	10.6782	9.62029	12.6472	Normal
	TCGA-H2-A2K9-01A-11R-A180-07	9.78028	2.84697	13.732	Tumor
	TCGA-H2-A3RH-01A-11R-A220-07	12.8398	8.47683	14.5411	Tumor
	TCGA-H2-A3RI-11A-11R-A220-07	10.7772	9.80743	12.2135	Normal
	TCGA-H2-A3RI-01A-11R-A220-07	14.2301	8.78952	13.4894	Tumor
	TCGA-H2-A421-01A-11R-A23N-07	14.2518	10.4456	12.9657	Tumor
	TCGA-H2-A422-01A-11R-A23N-07	13.0114	10.5646	12.4234	Tumor
	TCGA-IM-A3EB-01A-11R-A206-07	13.6684	8.79768	12.2571	Tumor
	TCGA-IM-A3ED-01A-11R-A206-07	13.8175	8.80912	14.1333	Tumor
	TCGA-IM-A3U2-01A-21R-A22L-07	14.9763	10.3492	13.1811	Tumor
	TCGA-IM-A3U3-01A-11R-A22L-07	14.2149	8.53441	13.8344	Tumor
	TCGA-IM-A41Y-01A-11R-A23W-07	14.073	4.96057	12.9802	Tumor
	TCGA-IM-A41Z-01A-11R-A23N-07	10.2965	7.64071	12.8774	Tumor
	TCGA-IM-A420-01A-11R-A23N-07	13.8892	10.051	13.1726	Tumor
	TCGA-IM-A4EB-01A-11R-A250-07	14.0179	10.7432	13.3312	Tumor
	TCGA-J8-A3NZ-01A-11R-A21D-07	14.2645	10.1371	13.1418	Tumor
	TCGA-J8-A3O0-01A-11R-A21D-07	12.1017	10.1236	13.4508	Tumor
	TCGA-J8-A3O1-01A-11R-A21D-07	11.8472	8.85654	14.4093	Tumor
	TCGA-J8-A3O2-06A-11R-A23N-07	14.3802	6.99474	13.4485	Tumor
	TCGA-J8-A3O2-01A-11R-A23N-07	13.5198	9.46037	12.981	Tumor
	TCGA-J8-A3YD-01A-11R-A22U-07	12.1741	7.65073	12.9711	Tumor
	TCGA-J8-A3YE-01A-12R-A23N-07	13.6622	3.73767	12.1976	Tumor
	TCGA-J8-A3YF-01A-12R-A23N-07	14.1411	9.73846	13.157	Tumor
	TCGA-J8-A3YG-01A-11R-A22U-07	13.3436	11.6807	12.8475	Tumor
	TCGA-J8-A3YH-06A-11R-A23N-07	13.7857	10.4815	13.6328	Tumor
	TCGA-J8-A3YH-01A-11R-A22U-07	14.1775	7.54868	13.6153	Tumor
	TCGA-J8-A42S-01A-11R-A23N-07	14.6199	10.1577	13.5239	Tumor
	TCGA-J8-A4HW-06A-11R-A250-07	13.3634	11.4393	13.1825	Tumor
	TCGA-J8-A4HW-01A-11R-A250-07	13.5114	6.99581	12.2092	Tumor
	TCGA-J8-A4HY-01A-11R-A250-07	13.4999	10.2669	12.8435	Tumor
	TCGA-KS-A41F-01A-11R-A23N-07	16.543	8.67167	13.0829	Tumor
	TCGA-KS-A41I-11A-11R-A23N-07	11.0712	10.9429	12.8511	Normal
	TCGA-KS-A41I-01A-11R-A23N-07	13.6554	8.9308	13.1004	Tumor
	TCGA-KS-A41J-11A-12R-A23N-07	10.379	8.57128	12.2092	Normal
	TCGA-KS-A41J-01A-11R-A23N-07	14.9179	12.1096	12.9908	Tumor
	TCGA-KS-A41L-11A-11R-A23N-07	10.3482	8.3021	11.7794	Normal
	TCGA-KS-A41L-01A-11R-A23N-07	9.99999	5.98028	12.641	Tumor
	TCGA-KS-A4I1-01A-11R-A250-07	15.3893	7.86605	12.2551	Tumor
	TCGA-KS-A4I3-01A-11R-A250-07	13.3884	8.2584	12.9295	Tumor
	TCGA-KS-A4I5-01A-11R-A250-07	14.9141	6.60611	13.2704	Tumor
	TCGA-KS-A4I7-01A-11R-A250-07	15.2929	7.91865	14.1258	Tumor
	TCGA-KS-A4I9-01A-11R-A250-07	14.3332	11.5304	12.8771	Tumor
	TCGA-KS-A4IB-01A-11R-A250-07	13.6386	7.59374	14.2526	Tumor
	TCGA-KS-A4IC-01A-11R-A250-07	14.4164	8.28294	13.4406	Tumor
	TCGA-KS-A4ID-01A-11R-A250-07	13.4821	11.1308	13.0849	Tumor
	TCGA-L6-A4EP-01A-11R-A250-07	15.9207	8.68791	13.3351	Tumor
	TCGA-L6-A4EQ-01A-11R-A250-07	14.4816	8.13536	13.6592	Tumor
	TCGA-L6-A4ET-01A-11R-A250-07	14.5835	5.01593	13.7925	Tumor
	TCGA-L6-A4EU-01A-11R-A250-07	15.2332	9.81225	14.0504	Tumor
	TCGA-MK-A4N6-01A-11R-A250-07	13.9252	12.3065	12.9494	Tumor
	TCGA-MK-A4N7-01A-11R-A250-07	14.3093	7.97985	13.584	Tumor
	TCGA-MK-A4N9-01A-11R-A250-07	15.1677	6.57238	13.6525	Tumor
	TCGA-MK-A84Z-01A-11R-A39I-07	12.4985	5.80797	13.6219	Tumor
	TCGA-QD-A8IV-01A-11R-A39I-07	11.5017	7.58928	13.9162	Tumor

[truncated: 61 more sheets: Figure 2g, Figure 3a, Figure 3b, Figure 3d, Figure 3f, Figure 3g, Figure 3i, Figure 4d, Figure 5c, Figure 5g, Figure 6a, Figure 6c, Figure 6d, Figure 6f, Figure 6g, Figure 6h, Figure 6i, Suppplementary Figure 1c, Supplementary Figure 1d, Supplementary Figure 1f …]
